# Supplementary material for: Virus-Mediated System for Simultaneous Gene Silencing and Genome Editing in Cotton
Source: Plants (Basel). 2026 Apr 9;15(8):1153. doi: 10.3390/plants15081153 (PMC13119147; doi:10.3390/plants15081153)
Supplement: Supplementary file 1 [file plants-15-01153-s001.zip]

Archive with 1 entries (1 files):
- plants-4197872-supplementary.pdf
